# Supplementary material for: Exome-Wide Association Study of Endometrial Cancer in a Multiethnic Population
Source: PLoS One. 2014 May 8;9(5):e97045. doi: 10.1371/journal.pone.0097045 (PMC4014590; doi:10.1371/journal.pone.0097045)
Supplement: Table S1 — 1–5. Single variant association results. Top 100 most significant single variant associations with endometrial cancer by ethnic groups. (XLSX) [file pone.0097045.s001.xlsx]

## Sheet: Asian
Supplemental Table S1.1: Single variant association results for Asians
Chromosome #	SNP	Unadjusted P-value	Bonferroni Adjusted P-Value
11	exm885609	5.922e-05	1
12	exm1045438	7.831e-05	1
12	exm1045327	8.688e-05	1
9	exm765224	8.843e-05	1
16	exm1213609	0.0001298	1
12	exm1045314	0.0001671	1
11	exm-rs716274	0.0001908	1
15	exm1148780	0.0002289	1
3	exm292415	0.0003752	1
8	rs17716313	0.0005914	1
6	exm558041	0.000607	1
22	exm-rs5751614	0.0006081	1
9	exm776342	0.0006112	1
2	exm2261151	0.0006663	1
15	exm1148781	0.0008642	1
16	exm1272937	0.0008675	1
4	exm398469	0.0009138	1
10	exm2267042	0.0009394	1
3	exm350059	0.001004	1
23	exm2268576	0.001141	1
15	exm1154888	0.001147	1
12	exm2267431	0.001212	1
16	exm2267874	0.001213	1
1	exm-rs1192415	0.001217	1
17	rs12951993	0.001233	1
16	exm2267916	0.001236	1
16	exm2260592	0.00124	1
3	exm350067	0.001256	1
11	exm2277008	0.001269	1
16	exm-rs153782	0.001401	1
13	exm2267587	0.001425	1
12	exm1010442	0.001449	1
14	exm2272159	0.001502	1
9	exm2262604	0.001519	1
2	exm2269090	0.001523	1
9	exm-rs11243897	0.001529	1
1	exm118456	0.001564	1
2	exm200258	0.001738	1
11	rs7126796	0.001862	1
3	rs12493155	0.001879	1
11	rs11022755	0.001911	1
5	exm510285	0.00194	1
12	exm2260080	0.001949	1
7	rs11767887	0.001958	1
4	exm2256634	0.001977	1
3	exm2255690	0.001985	1
11	exm2250161	0.002114	1
11	rs4146388	0.002204	1
20	exm1517960	0.002218	1
11	exm-rs7941030	0.002259	1
1	exm87958	0.002298	1
2	exm2265342	0.002316	1
9	exm-rs4366181	0.002325	1
11	rs12290622	0.002335	1
11	rs1481891	0.002335	1
11	rs10832017	0.002335	1
1	exm-rs11805303	0.002378	1
5	exm449239	0.002378	1
19	exm1421052	0.002402	1
9	exm-rs10983238	0.002419	1
9	rs11141494	0.002421	1
10	exm-rs704010	0.002451	1
17	rs8182331	0.002453	1
13	exm1059306	0.002473	1
8	exm684306	0.002478	1
1	exm45228	0.002499	1
10	exm853566	0.002539	1
17	exm1352677	0.002565	1
11	exm965604	0.002618	1
18	exm1372005	0.002674	1
11	rs7107287	0.002688	1
7	exm636394	0.002708	1
18	exm1388919	0.002733	1
4	exm435282	0.00274	1
11	exm961573	0.002746	1
8	exm730169	0.002768	1
3	exm2255751	0.00279	1
1	exm2254080	0.002801	1
15	exm2252136	0.00285	1
15	exm1150082	0.00285	1
2	exm2254461	0.002861	1
9	exm2271104	0.002864	1
16	exm2252452	0.002936	1
11	exm2273473	0.002974	1
5	exm2265961	0.002985	1
5	exm-rs11249661	0.003038	1
2	exm220598	0.003092	1
2	exm-rs12477314	0.003168	1
2	exm2269055	0.003221	1
3	exm340449	0.003224	1
7	exm654195	0.003247	1
8	exm2262480	0.003406	1
19	exm1456338	0.003457	1
1	exm38236	0.003461	1
3	rs2005618	0.003527	1
1	exm153094	0.003564	1
11	exm965464	0.003601	1
11	exm965436	0.003601	1
2	exm-rs2268363	0.003613	1

## Sheet: African-American
Supplemental Table S1.2: Single variant association results for African-Americans
Chromosome #	SNP	Unadjusted P-value	Bonferroni Adjusted P-Value
5	exm2266031	1.627e-05	1
5	exm463076	5.428e-05	1
5	exm463057	7.188e-05	1
18	custom_18-46372096	0.0001135	1
6	exm518563	0.0001463	1
8	exm690789	0.0002483	1
4	exm2269837	0.0002537	1
18	custom_18-46385146	0.0002857	1
11	exm-rs10437653	0.0003017	1
11	exm930530	0.0003107	1
11	exm-rs1387153	0.0003639	1
3	exm2269446	0.000448	1
4	exm2269905	0.0004591	1
18	custom_18-46367489	0.0004801	1
11	exm2250173	0.0004848	1
11	exm930634	0.0004848	1
2	exm-rs6738825	0.0005052	1
3	exm364452	0.0005141	1
17	exm1275605	0.0005188	1
7	exm643860	0.0005368	1
2	exm2269382	0.000546	1
10	exm2259513	0.0005543	1
11	exm2267254	0.0005847	1
18	custom_18-46382325	0.0006624	1
1	exm166750	0.0006862	1
3	exm2269482	0.0007456	1
21	exm1564210	0.0007881	1
10	exm816552	0.0008464	1
10	exm816522	0.0008464	1
10	exm816567	0.0008464	1
2	exm2273361	0.0009571	1
13	exm-rs17369571	0.0009591	1
6	exm584901	0.0009821	1
2	exm228898	0.0009932	1
18	custom_18-46376821	0.001014	1
20	exm1523944	0.001027	1
2	exm2265350	0.001046	1
18	custom_18-46381502	0.001079	1
18	custom_18-46381891	0.001079	1
18	custom_18-46381543	0.001079	1
12	exm2271867	0.001088	1
11	exm930441	0.001109	1
1	rs6541017	0.001121	1
11	exm920401	0.001122	1
10	exm-rs2281880	0.001173	1
1	exm2253243	0.001314	1
15	exm1149977	0.001315	1
11	exm913057	0.001321	1
6	exm2262096	0.001386	1
18	rs2078131	0.001404	1
9	exm-rs7025486	0.001513	1
23	exm2263187	0.001521	1
14	exm1102109	0.001575	1
7	exm-rs10253361	0.00159	1
9	exm-rs4366181	0.001597	1
2	exm2265254	0.001639	1
20	exm1534109	0.001679	1
6	exm573837	0.00168	1
20	exm1525055	0.001718	1
12	exm1005604	0.00175	1
4	exm390487	0.001792	1
1	rs10800956	0.001839	1
11	exm955691	0.001844	1
10	exm811848	0.001851	1
18	exm2268119	0.001863	1
14	rs2693694	0.001904	1
2	exm-rs10172646	0.001907	1
9	exm770191	0.001915	1
9	exm770208	0.001915	1
14	exm2251950	0.001921	1
3	rs874151	0.001927	1
3	rs73224955	0.001927	1
3	exm360527	0.001956	1
1	exm2232887	0.002061	1
18	exm1387188	0.002079	1
18	exm2268085	0.002163	1
12	exm975791	0.002165	1
8	exm695233	0.002187	1
11	rs9645657	0.00219	1
5	exm468680	0.002222	1
3	exm365274	0.002225	1
17	rs7407003	0.002238	1
17	rs9898816	0.002238	1
2	exm-rs13031237	0.002249	1
10	exm807357	0.002263	1
6	exm529518	0.002301	1
14	exm2251898	0.002315	1
11	exm930937	0.002326	1
10	rs2884127	0.002361	1
6	exm568967	0.002363	1
17	exm1285270	0.002372	1
3	exm-rs1435703	0.002373	1
12	exm-rs7965445	0.002377	1
19	exm1452707	0.002379	1
6	exm-rs406238	0.002399	1
12	exm-rs7315621	0.002429	1
3	rs56374105	0.00245	1
1	exm-rs2274910	0.002517	1
6	exm-rs1077394	0.002535	1

## Sheet: Hawaiian
Supplemental Table S1.3: Single variant association results for Hawaiians
Chromosome #	SNP	Unadjusted P-value	Bonferroni Adjusted P-Value
15	exm1185372	0.0009239	1
15	exm1185366	0.0009239	1
15	exm1185518	0.0009349	1
15	exm1185392	0.0009349	1
15	exm1185487	0.0009349	1
15	exm1185480	0.0009349	1
15	exm1185460	0.0009349	1
15	exm1185450	0.0009349	1
11	exm876605	0.0009683	1
22	exm-rs242076	0.001072	1
3	exm-rs991258	0.001161	1
3	exm-rs3773643	0.001189	1
1	rs11589267	0.001371	1
11	exm875622	0.001375	1
14	exm-rs12431733	0.001404	1
15	exm1146681	0.001429	1
3	exm353478	0.001617	1
6	exm587799	0.001711	1
9	exm-rs842304	0.001783	1
7	exm624358	0.001834	1
4	exm2269873	0.001859	1
2	exm173753	0.001944	1
2	exm173893	0.001944	1
2	exm173743	0.001944	1
21	rs2826487	0.002069	1
15	exm1146708	0.002095	1
18	exm2268117	0.002162	1
9	rs1307279	0.0022	1
9	exm-rs6474694	0.002248	1
1	exm165415	0.002324	1
1	exm-rs10493340	0.002399	1
8	exm734237	0.002401	1
2	exm2269153	0.00241	1
9	exm753957	0.002446	1
2	exm2254604	0.002479	1
2	rs4331558	0.002505	1
14	exm1084268	0.002546	1
5	exm2264133	0.002616	1
11	exm-rs1393350	0.002713	1
7	exm2258484	0.002731	1
22	exm2268419	0.002733	1
22	exm-rs240343	0.002738	1
7	rs3918181	0.002809	1
8	exm-rs1835740	0.002827	1
22	exm2268423	0.002833	1
2	exm265772	0.002852	1
2	exm2254527	0.002927	1
4	exm398022	0.002945	1
6	exm512358	0.00308	1
11	exm958649	0.003139	1
12	exm2251234	0.003149	1
8	exm732117	0.003195	1
11	exm946837	0.003283	1
9	exm2266901	0.003493	1
13	exm-rs17086609	0.00353	1
3	rs1523060	0.003536	1
7	exm-rs10224002	0.00357	1
22	exm-rs132628	0.003679	1
23	exm-rs2430212	0.003727	1
17	rs4968857	0.003861	1
15	exm-rs3212335	0.003864	1
18	exm2268076	0.004062	1
16	exm1263301	0.004103	1
23	exm2268470	0.004223	1
4	exm397941	0.00425	1
11	custom_11-111059568	0.004282	1
4	exm403814	0.004286	1
11	rs10502135	0.004324	1
7	exm2258303	0.004355	1
7	exm596878	0.004355	1
23	exm2268512	0.004372	1
6	exm2257795	0.004399	1
21	exm-rs2836754	0.004403	1
11	rs9645657	0.004423	1
11	custom_11-111064723	0.004423	1
11	custom_11-111055744	0.004423	1
10	exm862777	0.004446	1
19	exm-rs8099917	0.004453	1
11	rs12274451	0.004497	1
16	exm2272428	0.004509	1
6	exm-rs793834	0.004518	1
6	exm-rs10455248	0.004548	1
18	exm2268086	0.00462	1
1	rs2100516	0.004661	1
12	exm1022813	0.004902	1
9	rs7846809	0.004965	1
14	exm2272066	0.004973	1
11	custom_11-111080246	0.004976	1
11	custom_11-111081590	0.004976	1
11	custom_11-111082062	0.004976	1
11	custom_11-111087889	0.004976	1
11	custom_11-111081140	0.004976	1
2	exm269902	0.004991	1
20	exm1550771	0.005016	1
8	exm732084	0.00505	1
3	exm366819	0.005055	1
18	exm1378750	0.00509	1
18	exm1378823	0.00509	1
3	exm372903	0.005101	1

## Sheet: Latina
Supplemental Table S1.4: Single variant association results for Latinas
Chromosome #	SNP	Unadjusted P-value	Bonferroni Adjusted P-Value
19	exm1490555	1.589e-05	1
6	exm2266273	5.024e-05	1
19	exm1408667	8.632e-05	1
12	exm1042018	0.0001501	1
7	exm-rs2429582	0.0001872	1
9	rs10971520	0.0002028	1
22	exm2255082	0.000326	1
8	exm719372	0.0003627	1
7	exm2270585	0.0003924	1
3	rs7616008	0.0004201	1
20	rs13041173	0.0004583	1
9	rs3119692	0.0004881	1
6	exm554218	0.0004963	1
3	rs62270253	0.0004976	1
19	exm1408655	0.0005272	1
21	exm1563904	0.0006965	1
3	rs77356594	0.0007369	1
3	rs62270252	0.0007369	1
3	rs12632496	0.0007369	1
3	rs12633064	0.0007373	1
10	exm-rs2631681	0.0007833	1
13	rs1414318	0.0008057	1
1	exm149177	0.0008281	1
6	exm2264184	0.0008305	1
8	exm723247	0.0009351	1
14	exm2260295	0.0009738	1
19	exm-rs3865444	0.0009963	1
6	exm594521	0.001028	1
3	exm305550	0.001091	1
11	exm2250364	0.001152	1
5	exm456072	0.001153	1
1	exm146787	0.001156	1
6	exm574754	0.001165	1
11	exm883596	0.001182	1
19	exm1435303	0.001192	1
12	exm1014783	0.0012	1
23	exm1654811	0.001217	1
3	rs9852437	0.001234	1
3	rs12632239	0.001304	1
11	exm-rs297325	0.001359	1
3	rs17393618	0.001447	1
8	exm2262499	0.001457	1
10	exm807539	0.001496	1
18	exm2253431	0.001506	1
4	exm2265752	0.001537	1
1	exm-rs11264625	0.001558	1
3	rs1868172	0.001604	1
6	exm-rs12210887	0.00167	1
1	exm-rs6427356	0.001676	1
7	exm2266378	0.001681	1
18	rs4798367	0.001843	1
9	rs4879707	0.002063	1
11	exm2250302	0.002071	1
17	exm2253161	0.002076	1
12	exm2251021	0.002101	1
1	exm116693	0.002182	1
2	rs849511	0.002197	1
4	exm2265768	0.002226	1
7	exm2273436	0.002288	1
14	exm-rs8017161	0.002333	1
17	exm1322546	0.002338	1
3	exm2269583	0.002406	1
20	exm1521580	0.002418	1
5	exm2266069	0.002437	1
3	exm305462	0.002458	1
3	exm339992	0.002462	1
3	exm-rs6803290	0.002477	1
1	exm32146	0.00252	1
9	rs10813982	0.00259	1
1	rs10874888	0.002598	1
16	exm2272437	0.002622	1
5	exm452656	0.002673	1
1	exm2249926	0.002678	1
9	rs11103218	0.002771	1
11	exm-rs1357339	0.002812	1
6	exm554324	0.002844	1
10	exm-rs2893923	0.003011	1
6	exm2266355	0.003042	1
15	1kg_15-61137875	0.003136	1
10	exm812431	0.003222	1
2	exm195234	0.00334	1
9	exm-rs1980889	0.003347	1
10	exm807345	0.003378	1
1	exm32337	0.003407	1
5	exm2270197	0.003487	1
16	exm2272449	0.003564	1
18	exm-rs7236477	0.003671	1
17	exm1301695	0.003681	1
6	exm-rs4715166	0.003685	1
7	exm634822	0.003751	1
5	exm-rs35391	0.003782	1
19	exm-rs4072910	0.003819	1
19	exm2268219	0.003864	1
8	rs4243863	0.003907	1
18	exm2272696	0.003908	1
6	exm-rs9491140	0.003921	1
9	exm771317	0.003937	1
19	exm2268189	0.003957	1
16	exm1271100	0.004037	1

## Sheet: Unknown
Supplemental Table S1.5: Single variant association results for those with unknown ethnicity
Chromosome #	SNP	Unadjusted P-value	Bonferroni Adjusted P-Value
15	exm2267766	0.0001504	1
9	exm802933	0.0004482	1
2	rs3770244	0.0004595	1
6	exm-rs1592404	0.0005002	1
6	exm-rs9405124	0.0005002	1
7	exm2270665	0.0005839	1
1	exm48643	0.0006707	1
19	exm1440681	0.0007402	1
16	exm1262021	0.0007678	1
3	exm2255974	0.0008015	1
9	rs706134	0.0008338	1
9	exm2271182	0.0009934	1
14	rs1022714	0.001008	1
6	exm-rs2856717	0.001027	1
6	exm-rs2647012	0.001027	1
8	rs11136727	0.001077	1
14	rs12435927	0.001109	1
14	rs1804799	0.001109	1
14	rs10483802	0.001109	1
6	exm-rs9275141	0.001157	1
8	exm721520	0.001168	1
8	rs60806454	0.001174	1
5	exm2256958	0.0012	1
2	exm2269147	0.001234	1
17	exm-rs2138852	0.001242	1
18	exm-rs8084703	0.001253	1
8	rs10087922	0.001298	1
5	exm2270175	0.0013	1
15	exm1162598	0.001356	1
2	exm2265151	0.001379	1
21	exm-rs2825388	0.0014	1
19	exm1398517	0.001428	1
6	exm-rs206018	0.001445	1
6	exm-rs3130171	0.00146	1
20	exm-rs3790268	0.001474	1
4	exm2256417	0.001523	1
4	rs3774937	0.001568	1
8	exm2258600	0.001645	1
11	rs11022759	0.001748	1
5	exm461047	0.001852	1
13	exm2271916	0.001855	1
1	rs16829304	0.001883	1
6	exm-rs1265048	0.001916	1
4	exm-rs12651106	0.001916	1
14	exm2272057	0.001923	1
6	exm-rs3094549	0.001947	1
13	exm1076135	0.001956	1
9	exm2266812	0.001957	1
2	exm263537	0.002011	1
14	exm1100483	0.002078	1
14	exm1100436	0.002078	1
9	exm779121	0.002097	1
9	exm2271122	0.00213	1
1	exm70355	0.002207	1
5	exm2265917	0.002225	1
6	exm-rs3869115	0.00228	1
2	exm253142	0.002388	1
19	exm1483213	0.00241	1
23	exm1649561	0.002412	1
1	exm2268742	0.002499	1
1	exm75532	0.002637	1
7	exm-rs4510766	0.002649	1
5	exm501284	0.00267	1
11	exm910171	0.002691	1
12	exm1014631	0.002718	1
11	exm2267271	0.002719	1
11	exm907378	0.002719	1
11	exm907410	0.002719	1
3	exm291505	0.002746	1
9	exm743762	0.002782	1
12	exm1014783	0.00286	1
19	exm1415151	0.002882	1
1	exm-rs4845552	0.002885	1
15	exm2267784	0.002924	1
11	exm2250464	0.002956	1
11	exm2271608	0.00297	1
8	rs10108639	0.002974	1
2	rs993598	0.002984	1
6	exm-rs1612904	0.003053	1
6	exm-rs9275596	0.003053	1
1	exm-rs1935881	0.003068	1
1	rs6679342	0.00308	1
4	exm423281	0.003095	1
11	exm2249573	0.003108	1
21	exm2273010	0.003108	1
3	rs11915310	0.003126	1
9	rs706127	0.003139	1
6	exm536445	0.003157	1
2	exm2269209	0.003182	1
7	exm2270615	0.003244	1
11	exm2218005	0.003355	1
16	exm1263247	0.003537	1
6	exm-rs7744001	0.003549	1
2	exm262503	0.003554	1
17	exm1350119	0.003589	1
1	exm773	0.003628	1
17	rs4357980	0.00366	1
10	exm865498	0.003663	1
11	exm909579	0.003768	1
