# Supplementary material for: Exome-Wide Association Study of Endometrial Cancer in a Multiethnic Population
Source: PLoS One. 2014 May 8;9(5):e97045. doi: 10.1371/journal.pone.0097045 (PMC4014590; doi:10.1371/journal.pone.0097045)
Supplement: Table S2 — SKAT-O gene based association results. SKAT-O gene based associations with endometrial cancer for all ethnicities combined. (XLSX) [file pone.0097045.s002.xlsx]

## Sheet: SKATOoutputall copy.txt
Supplemental Table S2. SKAT-O gene based association results (all ethnicities)
Gene ID	# of Variants in Gene Set	Unadjusted P-value	Bonferroni Adjusted P-Value
KRT81	4	2.2131e-05	0.359518
C3orf33	4	0.000139665	1
C17orf81	4	0.00019503	1
COL5A3	22	0.000303032	1
BCL2L12	4	0.000306506	1
FAM161B	9	0.000395649	1
ATR	18	0.000482831	1
SULF1	9	0.000578994	1
FAM38B	7	0.000684932	1
MAT2B	2	0.000689324	1
EIF5A	1	0.000780547	1
EIF5AL1	1	0.000780547	1
C1orf95	1	0.00113852	1
KRT7	5	0.00114729	1
RUSC1	8	0.00115077	1
NAA20	2	0.00120266	1
TTLL9	6	0.0012423	1
TDRD12	2	0.00127413	1
PJA2	6	0.00127647	1
DEFB112	3	0.00129482	1
WDR72	14	0.00131292	1
C1orf104	7	0.00143226	1
PDCD5	1	0.00143957	1
BCL7A	3	0.00149003	1
GFOD2	3	0.00165949	1
PRDM1	9	0.00166421	1
WDR7	9	0.00169352	1
ARMC2	7	0.00177258	1
CCDC155	7	0.00192633	1
ALLC	6	0.00196832	1
SNAPC2	10	0.00199539	1
TM4SF4	1	0.00199771	1
CCDC39	23	0.00203852	1
C16orf3	3	0.00221044	1
TAS2R5	9	0.00221676	1
ZFAND2A	4	0.00228065	1
MARVELD3	4	0.00233091	1
ZNF780B	5	0.00242061	1
NFATC3	7	0.00245126	1
SLC4A1	13	0.0024643	1
EPHB4	6	0.00247949	1
CCDC89	2	0.00247982	1
BCAS1	8	0.00254015	1
ASZ1	5	0.00260526	1
EZR	4	0.00261304	1
UNC45A	9	0.00263268	1
SLC2A7	9	0.00263429	1
PRKCB	5	0.00265672	1
ASMTL	5	0.00268076	1
COLEC12	9	0.00273243	1
SEC24C	10	0.00275578	1
CDKL5	4	0.00288495	1
OR4K5	1	0.00313321	1
OR6F1	4	0.00314536	1
NINL	14	0.00321716	1
PICALM	3	0.00327011	1
KIAA1586	9	0.00329765	1
CYP11B2	3	0.00330679	1
IL11	4	0.00338489	1
PSMD4	1	0.00339942	1
OR10A5	2	0.00346948	1
MX1	9	0.00349824	1
OR1C1	3	0.00349831	1
FUT1	4	0.00356825	1
CDH19	7	0.00361959	1
TAS2R3	4	0.00362543	1
UPK1B	5	0.00364425	1
CLEC11A	1	0.00368827	1
RIPK3	5	0.00372849	1
SLC36A1	5	0.00378875	1
C1orf85	8	0.00380287	1
MTAP	11	0.00382383	1
CDH18	8	0.00401796	1
ANTXR2	6	0.00418381	1
ZNF783	3	0.00418642	1
SLC26A8	11	0.0042264	1
SOHLH1	7	0.0042484	1
ZC3H7B	8	0.00425674	1
PRKCA	4	0.00430611	1
SYDE2	13	0.00457301	1
SIGLEC6	8	0.00459603	1
MCM6	8	0.00459995	1
C9orf86	25	0.00463505	1
ODF4	6	0.00475294	1
EVI5L	1	0.00492429	1
UQCRQ	1	0.00494411	1
OR4C46	3	0.00509842	1
RP9	1	0.00515959	1
SEL1L2	7	0.00530657	1
CNTD2	6	0.00542809	1
DPPA2	1	0.00546725	1
TIMM44	11	0.00550508	1
PUM2	5	0.00550926	1
ZFYVE26	25	0.00554994	1
PHF11	2	0.00555252	1
BHLHE41	1	0.00574241	1
POM121L2	19	0.00586208	1
ERG	6	0.00593986	1
VPS18	10	0.00595483	1
LOXL4	9	0.00597684	1
NMU	1	0.00601275	1
SOSTDC1	3	0.00615367	1
ARHGAP25	7	0.00616016	1
KRTAP10-6	1	0.00629413	1
HIPK2	1	0.00635064	1
BBOX1	3	0.00635341	1
CRYBB1	2	0.00636405	1
PRDX1	2	0.00639488	1
TAGLN2	1	0.00649053	1
UNG	2	0.00652203	1
ESPL1	17	0.00653232	1
NPPB	4	0.00683535	1
CACNB3	3	0.00688803	1
ATG4D	4	0.00693619	1
SDAD1	8	0.00695996	1
ADAMTS14	22	0.00696214	1
S100PBP	3	0.00701329	1
MPP5	5	0.0071115	1
VRK2	8	0.00713369	1
MZF1	11	0.00720197	1
UNC13C	19	0.00724765	1
INSL6	8	0.00728963	1
UBL7	2	0.00739741	1
GHRL	4	0.00744276	1
ZNF33B	3	0.00765426	1
CBFB	1	0.00781124	1
CNPY3	1	0.007959	1
FAM55C	5	0.00801608	1
ZNF337	12	0.00802019	1
SLC15A4	5	0.00802071	1
ZCCHC2	6	0.00802739	1
SNORD11B	1	0.00805366	1
SRCIN1	6	0.00806933	1
SERPIND1	7	0.00813634	1
OR56A3	1	0.00817976	1
PDZRN3	9	0.00835531	1
SBF2	16	0.00835735	1
UGCG	1	0.00838059	1
NODAL	2	0.00839592	1
CCT6A	2	0.00853064	1
CDKN2A	3	0.00857724	1
CC2D2A	11	0.00863947	1
PRM1	1	0.00867543	1
DRP2	4	0.00874038	1
ATP8B2	9	0.00874743	1
NCBP1	4	0.0087559	1
OIT3	1	0.00881219	1
GLI2	15	0.00881757	1
NEIL2	7	0.0088432	1
IGSF5	12	0.00887719	1
TRAF2	2	0.00892807	1
IL24	7	0.00896885	1
CCDC91	8	0.00902085	1
HPS1	12	0.00908968	1
PPP4C	1	0.00917496	1
PIAS2	3	0.00925542	1
IL12A	2	0.00930685	1
WDR53	4	0.00941982	1
2013-03-11	1	0.00947105	1
OR1J4	2	0.009499	1
UTP11L	3	0.00954111	1
ARHGAP31	12	0.00959814	1
SPRYD4	1	0.00964291	1
STEAP2	6	0.00965257	1
WDR66	18	0.00965598	1
TBC1D4	14	0.00971623	1
RABL5	1	0.00987217	1
CACNA1C	13	0.00988631	1
ZNF57	7	0.00989985	1
FHOD1	6	0.0099056	1
BCAT1	4	0.00990821	1
GMPR2	4	0.00998086	1
RGR	4	0.0100665	1
FBXO39	12	0.0103415	1
KIAA2018	16	0.0104325	1
FAM18B2	5	0.0104855	1
CDRT4	6	0.0104855	1
LILRB1	11	0.010501	1
SLC12A6	3	0.0105155	1
ARL5C	18	0.0105717	1
WDR67	11	0.0105861	1
VCAN	32	0.0106309	1
KRTAP19-2	2	0.0107235	1
STARD6	3	0.0107431	1
LOX	2	0.0107969	1
N4BP2L1	1	0.0108901	1
SIX6	3	0.01104	1
SPON1	6	0.0110522	1
ANKFY1	9	0.0110988	1
TTC6	1	0.0111432	1
PRKG2	5	0.0112612	1
KCNB2	6	0.0113091	1
DCTN4	7	0.0113805	1
GSN	11	0.011438	1
ENO1	3	0.011465	1
ATP6V1B1	6	0.0114827	1
RFC1	6	0.0114881	1
ZNF513	3	0.0115733	1
COG4	5	0.0116015	1
WDR46	8	0.0116957	1
PALM	4	0.0117853	1
HYLS1	12	0.0117949	1
PUS3	12	0.0117949	1
PLA1A	5	0.0118316	1
MMP21	9	0.0119082	1
CDH15	7	0.0119647	1
CROCC	18	0.0120255	1
DEFB133	2	0.0121484	1
XBP1	1	0.0122584	1
NEIL3	10	0.0122702	1
ABHD14A	12	0.0122828	1
NDUFB1	2	0.0123107	1
HYAL1	5	0.0123467	1
VAX1	2	0.0124006	1
ACBD3	6	0.0124089	1
POT1	2	0.0124664	1
RS1	2	0.0125593	1
DSEL	14	0.0125672	1
LILRA5	1	0.0126569	1
C1R	9	0.0126721	1
USP1	7	0.0126876	1
DDX25	3	0.0126881	1
HABP2	9	0.0127121	1
C22orf31	6	0.0127419	1
SLC22A15	2	0.0129247	1
PDK3	2	0.0129708	1
SPAG4	5	0.0130677	1
UBP1	7	0.0130758	1
TMUB2	1	0.0131566	1
CD164L2	2	0.0132574	1
TTC23	10	0.0133011	1
WDR33	7	0.0134202	1
LCAT	2	0.013449	1
AGTR1	4	0.013489	1
ZNF595	1	0.0134998	1
STK32C	3	0.0135066	1
BCAS3	13	0.0136815	1
MRGPRX4	4	0.0136842	1
IQCE	22	0.0137713	1
ZBTB7C	6	0.0138665	1
OR4A16	14	0.0139096	1
RNASE1	2	0.0140474	1
RUFY1	3	0.0141051	1
TLR10	19	0.0141354	1
FSIP1	7	0.0142236	1
TATDN3	5	0.0142751	1
WDR38	9	0.0143968	1
C2orf73	6	0.0145074	1
OR4C16	14	0.014533	1
TMTC1	9	0.0146141	1
PPP6C	1	0.0146191	1
CMTM8	4	0.0146594	1
FUT10	6	0.0147366	1
GNG4	3	0.0147718	1
HOPX	2	0.0147718	1
SLC25A41	10	0.0148197	1
TSEN2	6	0.0148391	1
POFUT2	6	0.0148466	1
CLUL1	2	0.014857	1
VN1R4	1	0.0149612	1
C17orf68	10	0.0151058	1
ELP4	7	0.0154276	1
HSPB3	3	0.0154509	1
C10orf12	17	0.0154879	1
ELMO1	12	0.0155	1
C14orf135	12	0.0156065	1
FOXD3	1	0.0156754	1
MECOM	15	0.0156767	1
PTPN7	6	0.0157545	1
ARHGEF15	10	0.015761	1
POLN	18	0.0158606	1
ZSWIM2	15	0.0158741	1
APLNR	3	0.0158822	1
ITGB1BP1	2	0.015889	1
TRIP6	5	0.015902	1
SNX31	9	0.0159691	1
FAM71E1	3	0.0159875	1
MINK1	7	0.0160407	1
OR7C2	4	0.0160543	1
WLS	7	0.0161232	1
C15orf54	2	0.016151	1
GNL2	15	0.0161624	1
LOR	1	0.0161728	1
WBSCR16	1	0.016188	1
MRPL15	4	0.0161889	1
SPATA8	4	0.0162	1
TRIM41	4	0.0162003	1
TTC12	13	0.0162353	1
RBM14	1	0.0162408	1
CNTN2	16	0.0162474	1
ISCU	1	0.0162801	1
MAG	9	0.0164464	1
ATP10B	20	0.0164617	1
GMPR	5	0.0165279	1
C16orf35	6	0.0165659	1
MAP1LC3B2	2	0.0166673	1
PLXND1	23	0.0167358	1
DISP1	15	0.0168402	1
C2orf42	12	0.0168426	1
KBTBD8	4	0.0169858	1
LILRA1	1	0.0169938	1
IDE	2	0.0170359	1
PPP2R5B	2	0.0170738	1
C1orf175	29	0.0171019	1
PAQR4	2	0.0171096	1
PTGES3	2	0.0172622	1
CCDC14	4	0.0172869	1
DEK	3	0.0173733	1
AFG3L1	1	0.0173752	1
C9orf72	4	0.0174082	1
C1orf127	24	0.0175126	1
TMC1	9	0.0175199	1
PLA2G3	11	0.0175386	1
VN1R10P	3	0.0175398	1
C16orf68	9	0.0176051	1
IKBKAP	18	0.0177362	1
OR1A2	6	0.0178276	1
CENPQ	4	0.017935	1
ESAM	6	0.0179635	1
SLC10A7	4	0.0179878	1
SAP30BP	2	0.0180584	1
C22orf30	19	0.0181022	1
TSPAN4	4	0.0181146	1
SCGB1C1	3	0.0181693	1
GAS8	9	0.018279	1
PTH2R	12	0.0182908	1
C9orf153	2	0.0182928	1
TYRO3	18	0.0184896	1
DHRS11	2	0.0184902	1
B4GALNT3	25	0.01858	1
C20orf108	1	0.0186019	1
DNTTIP1	1	0.0186298	1
SNPH	4	0.0186426	1
SPIRE2	7	0.0186981	1
ITGA6	9	0.0187027	1
RAB5A	1	0.0187337	1
DNAI1	9	0.0188488	1
ENOX2	1	0.0188952	1
TNN	14	0.018913	1
TMEM171	5	0.0190835	1
CSRP2BP	9	0.0190919	1
C14orf70	1	0.0191391	1
ZBTB40	10	0.0191809	1
PRCP	3	0.0192314	1
SERTAD2	3	0.0192772	1
GNL3	8	0.0193733	1
SNORD19B	8	0.0193733	1
GPX6	9	0.0195524	1
ASCC1	7	0.0195584	1
ZNF75D	3	0.0196043	1
C5orf60	2	0.0196064	1
GART	10	0.0196298	1
TANK	7	0.0196638	1
PLEKHA6	9	0.019668	1
PHC1	1	0.0196759	1
METTL5	2	0.0197233	1
C1orf69	5	0.0197977	1
DDX50	3	0.0198152	1
PKHD1	69	0.0199123	1
COL7A1	38	0.0199591	1
WDR35	12	0.0200607	1
GRIA2	3	0.0200629	1
LRRIQ3	13	0.0201502	1
IQGAP2	27	0.0202352	1
C14orf43	11	0.020294	1
CHID1	5	0.0203571	1
IFITM5	2	0.0204449	1
ABCC8	12	0.0205699	1
SCO1	3	0.0206785	1
OR4C15	12	0.0207292	1
ZPLD1	7	0.0207389	1
C20orf166	5	0.0207661	1
FDXR	7	0.0209806	1
GPR182	3	0.0212628	1
DNAH17	73	0.0212847	1
VWC2	6	0.02134	1
OR4C3	4	0.0213575	1
DIP2A	16	0.0214783	1
ZCCHC7	6	0.0214834	1
TH1L	3	0.0215502	1
RPS6	2	0.0215763	1
GBP6	11	0.0216038	1
ASCL3	4	0.0216338	1
DQX1	7	0.0216368	1
FCN1	4	0.0217045	1
LZTS2	7	0.0217539	1
OTUD3	5	0.0218313	1
MYO15A	34	0.0219264	1
KLHDC5	1	0.0219645	1
ZNF45	5	0.0219697	1
C19orf39	4	0.0219704	1
CHMP1A	7	0.0219881	1
CLEC9A	4	0.0221758	1
SLC2A4	6	0.0221832	1
OR4C45	4	0.0223863	1
LARP4B	4	0.0224066	1
TNP2	6	0.0224228	1
ABHD1	9	0.0224292	1
CUL4A	3	0.0224829	1
OMD	5	0.0225195	1
DAP3	3	0.0226198	1
NMRAL1	5	0.0226695	1
ZDHHC1	4	0.0227655	1
RFTN2	8	0.0228579	1
TGDS	1	0.0229236	1
MOBKL2B	8	0.0229297	1
SCYL2	5	0.0231512	1
PTPRC	12	0.0232295	1
C1orf113	5	0.0233099	1
CCKAR	3	0.0234391	1
TTC28	14	0.0234663	1
IL1RL2	9	0.0234928	1
IQUB	11	0.0236107	1
PAM	11	0.0236118	1
IL1A	4	0.0236617	1
OVOL2	5	0.0237955	1
SYNC	5	0.0240791	1
ZNF77	16	0.024219	1
RDH16	5	0.0242343	1
LEPR	14	0.0242577	1
IFNK	5	0.0243077	1
PSIP1	5	0.0244085	1
BLOC1S2	1	0.0244979	1
C1QTNF7	5	0.024518	1
SLC22A25	14	0.024661	1
CENPJ	18	0.0247072	1
DHX37	14	0.0248433	1
TRIM16	2	0.0248678	1
CNFN	1	0.0248966	1
DEFB128	2	0.0249219	1
ORM1	2	0.0249585	1
UGT1A8	30	0.0249621	1
ARHGAP28	9	0.0249665	1
CLRN2	14	0.0251007	1
PDE4D	14	0.0251007	1
XRCC2	2	0.0251236	1
KCNE1	4	0.0251377	1
SYP	3	0.0252673	1
BAIAP2L2	5	0.0254236	1
ABHD14B	6	0.0254927	1
ALDH3B1	8	0.0255072	1
DSTYK	6	0.0255157	1
BDKRB1	7	0.0255488	1
ZNF192	4	0.0255993	1
FBXO2	1	0.0256778	1
PSG11	4	0.0256982	1
CNGA3	9	0.025783	1
PLEKHH1	24	0.0258051	1
TSHZ1	16	0.0258412	1
KPNA3	1	0.0258442	1
KRTAP4-4	1	0.0258681	1
CDC16	2	0.0258912	1
UFSP2	5	0.0259355	1
EFNB1	2	0.0260417	1
CLIC3	1	0.0260633	1
SPOCK1	6	0.0260962	1
ANGPTL1	4	0.0261367	1
AMOT	3	0.0261457	1
PON2	2	0.0261699	1
ERP27	4	0.0261773	1
IRAK3	13	0.0262172	1
TLR4	10	0.0262347	1
PCDHB4	9	0.0262766	1
CHEK2	8	0.0263089	1
CBS	9	0.0263113	1
RNF141	1	0.0263775	1
RBL2	6	0.0265144	1
OR10J5	6	0.026555	1
ZNF681	2	0.0265727	1
SUCLG1	3	0.0266328	1
FPR1	8	0.0266827	1
PPP2R2B	6	0.0266882	1
FARP1	21	0.0267036	1
C11orf94	4	0.0268096	1
LRIG1	20	0.0268368	1
C12orf72	3	0.0269028	1
DEFB116	2	0.0269286	1
LGALS12	2	0.0270165	1
C1orf51	4	0.0271662	1
GRAMD1A	18	0.027204	1
RDH10	1	0.0272843	1
RPL7	1	0.0272843	1
MACF1	73	0.0274489	1
NRCAM	12	0.0274979	1
SMARCAL1	8	0.0275593	1
C17orf66	9	0.0276218	1
NOP58	3	0.0276857	1
TIGD7	5	0.0277689	1
MAP1LC3C	1	0.0278077	1
HK3	24	0.0278331	1
TET1	26	0.0278537	1
RPA1	7	0.0278986	1
UGT1A10	29	0.0279789	1
HPS3	5	0.0281093	1
FLG	34	0.0282316	1
DLEC1	21	0.0283036	1
PRAC	1	0.0283606	1
TRPV2	7	0.0283913	1
FAM87A	1	0.0284844	1
GGA3	13	0.0285074	1
GZF1	8	0.0285605	1
TARSL2	5	0.028571	1
LMTK3	2	0.0285746	1
ZNF214	9	0.0285852	1
MSH5	37	0.0286376	1
ATP2B1	5	0.0286717	1
KIRREL	7	0.0286904	1
HOOK2	8	0.0287365	1
ADORA3	7	0.0287374	1
CHKA	2	0.0287467	1
SP7	2	0.0287467	1
MEGF6	27	0.0287908	1
PLD4	4	0.0288068	1
NRSN1	2	0.0288874	1
ZNF257	1	0.0290468	1
ZNF846	8	0.0290786	1
TSTD2	8	0.0291274	1
TSPYL1	4	0.0291868	1
RXFP3	4	0.0292078	1
ZNF609	6	0.0292475	1
SPATA2L	1	0.0292762	1
MCM3AP	16	0.0294497	1
EOMES	2	0.0294657	1
UCK1	1	0.0296619	1
FGFR2	7	0.0297206	1
FAM164C	5	0.0297898	1
HOXC10	6	0.0298349	1
ZSCAN4	3	0.0298686	1
ANKZF1	13	0.0298868	1
DSG1	19	0.0300249	1
EMG1	4	0.0300543	1
UCP3	5	0.0301425	1
NINJ1	2	0.0301629	1
TMEM60	1	0.0302347	1
SPAM1	5	0.0304175	1
STAMBP	3	0.0304213	1
ZNF546	5	0.030553	1
MTMR15	12	0.0306027	1
UBA2	1	0.0306298	1
RAB3GAP1	6	0.0306598	1
OR5AU1	10	0.0307005	1
VSNL1	1	0.0307418	1
UBE2L6	2	0.0307576	1
UTP23	3	0.0309023	1
CCDC148	7	0.0309759	1
C8orf85	2	0.0309821	1
H3F3C	2	0.0311075	1
TBC1D1	15	0.0311644	1
ZCWPW1	10	0.0311683	1
SLC30A6	3	0.0311748	1
RPL3	1	0.0312081	1
SNORD43	1	0.0312081	1
SNORD83B	1	0.0312081	1
SLITRK1	1	0.0313092	1
VAV2	13	0.0315526	1
CALHM3	3	0.0316001	1
CRIM1	12	0.031657	1
SCG3	4	0.0317796	1
PELP1	8	0.0318264	1
TAPT1	3	0.0318393	1
IFFO1	5	0.0318639	1
IGF2	7	0.0319736	1
INS	7	0.0319736	1
CRB2	12	0.0320543	1
ZNF565	3	0.0321065	1
CLECL1	6	0.0321792	1
SIRPD	4	0.0322715	1
POU2AF1	3	0.0323099	1
SAP130	4	0.0323336	1
TLE6	2	0.0323374	1
NUP205	14	0.0323421	1
TERF2	2	0.032352	1
SLC25A26	18	0.0323835	1
ACSM5	9	0.0324584	1
CST9	3	0.0325399	1
ZBTB32	3	0.0328333	1
TLR2	7	0.0328899	1
OR10R2	8	0.0329379	1
EDARADD	3	0.0329887	1
NEU4	5	0.0329915	1
F2RL2	4	0.0330395	1
LGSN	4	0.033155	1
C15orf39	18	0.0331784	1
GPR120	3	0.033254	1
OR2A25	3	0.0333087	1
MKI67	63	0.033319	1
SNX20	3	0.0333196	1
C7orf25	1	0.0334117	1
PSMA2	1	0.0334117	1
CTNND1	7	0.0335175	1
CALCA	3	0.033536	1
CALCB	3	0.033536	1
SENP1	2	0.0335822	1
IL17C	2	0.0335975	1
MLN	5	0.0336506	1
IGF2BP2	7	0.0337133	1
PEX2	2	0.0337172	1
KIAA1715	4	0.0338151	1
PES1	6	0.0338789	1
SGPP2	6	0.0338802	1
CWC25	5	0.0339125	1
ZNF577	11	0.0339662	1
CTSE	7	0.0339972	1
ROM1	5	0.0341824	1
PPIB	2	0.0342173	1
SNX22	2	0.0342173	1
MYOF	32	0.0343259	1
DIAPH1	4	0.0344619	1
SLC20A2	7	0.034586	1
FAT2	65	0.034676	1
BAT2L1	21	0.0346857	1
FAM174A	3	0.0348343	1
EPHA2	19	0.0348904	1
EEFSEC	8	0.0349376	1
GJA10	6	0.0350745	1
EFCAB5	20	0.0350856	1
COL4A1	9	0.0350858	1
AK5	1	0.0351664	1
OR2G2	6	0.0352081	1
AMDHD2	5	0.0352882	1
CEMP1	5	0.0352882	1
DCC	12	0.0352935	1
ZNF354B	6	0.0353441	1
TWIST1	1	0.035468	1
BET1L	11	0.0355268	1
CXADR	2	0.0355538	1
ALAD	3	0.0355663	1
LPAR1	1	0.0355896	1
ANKRD36	1	0.0356189	1
CDS1	5	0.0356248	1
UBE2NL	1	0.0358016	1
ACSS3	3	0.0358755	1
RTP4	10	0.0359507	1
DUSP19	2	0.0361078	1
USP40	19	0.0362159	1
CCNG1	6	0.0362603	1
KIAA1429	8	0.0362957	1
EDN3	1	0.0364038	1
DPYSL3	2	0.0364569	1
GINS1	2	0.0364569	1
SASS6	2	0.0364569	1
SCD5	4	0.036457	1
PLXNA3	26	0.0364595	1
GNPDA1	1	0.036584	1
FBXO10	7	0.0366254	1
OR4K15	1	0.0368212	1
CASP3	2	0.0368451	1
DHRS2	9	0.0368498	1
CHRNA1	4	0.0369488	1
KCNK13	5	0.0370198	1
CLIP1	12	0.0370204	1
CMYA5	73	0.0370356	1
NAV2	35	0.0370386	1
MUDENG	6	0.0370467	1
C19orf26	8	0.0370539	1
MTUS1	35	0.0370597	1
BCAR1	14	0.0370954	1
PAPD7	2	0.0371625	1
PHKB	12	0.0371829	1
RFC2	1	0.0371923	1
BARD1	9	0.0373261	1
C1orf190	1	0.037429	1
OXSM	6	0.0375016	1
WWC1	10	0.0375081	1
CFI	8	0.0375706	1
GP1BA	7	0.0376167	1
KIAA0319	14	0.0376329	1
ANGEL1	5	0.0376523	1
CPOX	10	0.037672	1
IPMK	3	0.0376925	1
C12orf10	8	0.0377262	1
ZNF236	15	0.0377289	1
WDR8	5	0.0378207	1
CHSY1	7	0.0378635	1
PTPN23	11	0.0378727	1
GPER	4	0.0379388	1
C7orf55	1	0.037947	1
SCNN1G	6	0.0379591	1
MLXIP	5	0.0380934	1
MPPED1	1	0.0381324	1
SNX33	3	0.0382543	1
COL20A1	13	0.0382901	1
RASSF2	3	0.0383142	1
EGLN1	1	0.0383792	1
PLEKHG6	12	0.0385298	1
TESK2	7	0.038556	1
PUS1	4	0.0386261	1
PSTK	4	0.0386486	1
LYRM7	1	0.0387069	1
DNAJC5B	4	0.0387094	1
BDKRB2	4	0.0387784	1
SUMF1	18	0.0387977	1
CELF3	2	0.0388146	1
DAB2IP	9	0.0388679	1
OGG1	12	0.0390713	1
OR2T1	6	0.039148	1
CLASP1	12	0.0391507	1
ACE	21	0.0391964	1
CCDC71	5	0.0392569	1
MFRP	9	0.0392671	1
SND1	9	0.0393122	1
PPP1R12B	4	0.0393185	1
SERPINA12	9	0.0394431	1
LRRC58	1	0.0394871	1
CHAD	3	0.0395448	1
MMGT1	2	0.0396319	1
PIK3R3	26	0.0396843	1
NDRG4	4	0.0397061	1
C17orf47	5	0.03975	1
STXBP3	1	0.0398526	1
IGFBP6	2	0.0398806	1
LDB3	19	0.0399511	1
SMAD7	23	0.0399614	1
SMG1	7	0.0399795	1
AKAP4	6	0.0400278	1
NUMBL	1	0.0400481	1
RNF213	76	0.0400705	1
CCDC149	7	0.0400711	1
CCNYL1	1	0.0401146	1
RWDD4A	1	0.0401348	1
SMYD2	4	0.040163	1
TMOD3	4	0.0401703	1
SALL3	9	0.0401772	1
C1orf223	5	0.0402149	1
PI4KA	10	0.0402402	1
ZHX3	8	0.0403011	1
PFKFB3	3	0.0403533	1
RAD18	5	0.0404352	1
MYF6	4	0.0404487	1
AK3	1	0.040472	1
ACO1	12	0.0405631	1
NHLRC3	6	0.0407419	1
PSG1	19	0.0408342	1
FHL3	2	0.0409241	1
MAP3K4	12	0.0409312	1
DCHS2	48	0.0409491	1
OR5M13P	11	0.0409491	1
RABGEF1	1	0.0409506	1
LLGL2	24	0.0410097	1
FPR3	4	0.0410271	1
LRRC25	4	0.0410869	1
C20orf111	2	0.0411208	1
SCGB1D1	5	0.0413226	1
RPS3	1	0.0413508	1
FAM124A	6	0.0413944	1
WASF1	4	0.041454	1
KLK5	5	0.0414734	1
TRIO	14	0.0415321	1
OR4C12	3	0.0415711	1
CPT1A	8	0.0416251	1
FNBP1	3	0.0416253	1
VPS11	10	0.0417571	1
IQCG	10	0.0418064	1
C3orf64	5	0.0418262	1
PTRF	8	0.0418268	1
TSPAN7	2	0.0419056	1
WSCD2	6	0.0419267	1
PDCD1LG2	2	0.0421091	1
CES2	6	0.0421456	1
DLX2	3	0.0421753	1
ACSF2	5	0.0423191	1
APLP2	6	0.0423565	1
FAM126A	5	0.0425031	1
GABRA5	1	0.0425615	1
SBF1	11	0.0426639	1
CX3CL1	5	0.0427281	1
LOH12CR1	4	0.0428073	1
NPBWR2	7	0.0430395	1
PTPRA	5	0.0430872	1
FAM171A1	12	0.043097	1
BTN3A3	4	0.0431127	1
FAM20A	6	0.0432278	1
SS18L1	7	0.0433124	1
ZNF529	1	0.0434046	1
DNAJC1	4	0.0434411	1
GJA3	1	0.0435813	1
MMP12	6	0.0436679	1
TMOD2	1	0.0437346	1
CXCL16	5	0.0437682	1
AVPR2	4	0.0437927	1
INSL5	5	0.0438395	1
FUT11	2	0.0439788	1
DDX23	2	0.044028	1
MLL2	24	0.0440303	1
RPA4	1	0.0440963	1
TRAPPC5	1	0.0442953	1
LRRC28	4	0.044312	1
KLF14	1	0.0444306	1
KRT9	5	0.044465	1
AGGF1	6	0.0445803	1
PLA2G7	8	0.0445987	1
CLPX	5	0.0446188	1
MAPKAPK2	2	0.044726	1
RIT2	4	0.044726	1
SUFU	2	0.044726	1
TCEA2	2	0.044726	1
RAB40AL	1	0.0448108	1
ZNF133	9	0.0449317	1
ASF1B	2	0.0450315	1
SYNPO2L	9	0.0452182	1
ULBP3	1	0.045345	1
PCDHB15	5	0.0455748	1
C17orf70	16	0.0456045	1
ARID3A	1	0.0456473	1
KLHL1	5	0.0456831	1
SDCCAG1	7	0.0457637	1
C1QTNF4	2	0.0459903	1
COL22A1	23	0.0460999	1
TMPRSS2	11	0.0462423	1
TINAG	14	0.0462459	1
NLRC5	22	0.0462746	1
LGR6	9	0.0463	1
KLK9	2	0.0463033	1
TMEM132C	14	0.0463772	1
S100A6	4	0.0463819	1
MPZL3	6	0.0464304	1
CIZ1	5	0.0464319	1
DCAF13	9	0.0464501	1
C1orf56	2	0.0464654	1
CDK7	1	0.0465706	1
ERC2	6	0.0466031	1
TLN2	27	0.046643	1
CES1	17	0.046646	1
SERPINF1	4	0.0468272	1
MED16	10	0.0469354	1
FIGLA	3	0.0469613	1
RNASEK	1	0.0469941	1
OR3A1	8	0.0470612	1
DUSP1	3	0.0470795	1
SHPK	9	0.0471863	1
GAN	3	0.0472315	1
FOXM1	12	0.0472583	1
OSBPL11	3	0.0473113	1
C17orf103	1	0.0473292	1
MAN1B1	12	0.0474215	1
OR4A15	6	0.0474306	1
CENPH	1	0.0474314	1
NUPR1	1	0.0475078	1
CPNE6	3	0.047571	1
CDK15	7	0.0476676	1
BARHL1	1	0.0476828	1
PLBD1	7	0.0477321	1
HDAC5	8	0.0477418	1
HRC	9	0.0478826	1
SLC15A5	9	0.0479049	1
RTN4RL2	1	0.0479183	1
JHDM1D	5	0.0480246	1
SERPINE2	3	0.0481091	1
ARSD	4	0.0481178	1
C12orf70	4	0.0482058	1
TMEM209	6	0.0482301	1
IGF1	4	0.0483103	1
PBXIP1	9	0.0483717	1
C9orf79	20	0.0483895	1
PHF21A	5	0.0484645	1
BPNT1	2	0.0484645	1
BSN	24	0.0484665	1
HIAT1	1	0.0485201	1
KLF6	1	0.0486335	1
GALNT7	3	0.0487117	1
OR10A3	7	0.0487182	1
SCAMP1	1	0.0488393	1
VIPR2	4	0.0488447	1
ZNF780A	4	0.0489141	1
DAOA	3	0.0489514	1
HPGDS	4	0.0489827	1
EDA2R	5	0.0490484	1
POLR1E	6	0.0491343	1
SPEF1	3	0.0492208	1
TNFRSF10B	5	0.0492465	1
CHAT	15	0.0494308	1
MSH3	11	0.0494546	1
PRDM13	2	0.0496026	1
CYP2C9	6	0.0496327	1
ZNF273	2	0.0496539	1
HGSNAT	2	0.0497145	1
CEP55	14	0.0497663	1
MRGPRX3	5	0.0498197	1
GNG7	2	0.0499149	1
HMGA2	4	0.0499149	1
MORF4	2	0.0499149	1
MORF4L1	2	0.0499149	1
PRKACB	3	0.0499149	1
GABRB3	4	0.0499153	1
RBM46	1	0.0499211	1
LRRC26	2	0.0499632	1
SRPK1	4	0.0499831	1
QSOX1	9	0.0500309	1
RIMS2	16	0.0500812	1
ZNF554	6	0.0501307	1
PLA2G4C	13	0.0502221	1
CCL8	3	0.0502816	1
RFTN1	9	0.0504054	1
CD58	4	0.050515	1
PARP3	7	0.0505823	1
TEPP	4	0.0505873	1
ISM2	13	0.0506111	1
COL9A2	7	0.05068	1
ZBTB42	2	0.0507392	1
MAPK8IP1	3	0.0508263	1
DEFA4	4	0.0508426	1
B4GALNT2	7	0.0509868	1
WWC2	18	0.0510311	1
PACSIN2	6	0.0511114	1
SYNE1	96	0.051124	1
DMXL2	22	0.0511499	1
SOD2	1	0.0511511	1
RHOXF1	2	0.0511635	1
RHOBTB2	8	0.0512131	1
C9orf68	16	0.0512434	1
LUC7L2	6	0.0513272	1
STXBP6	1	0.0514168	1
ZSCAN23	1	0.051478	1
SLC46A1	3	0.0515409	1
ZP2	5	0.0515636	1
POLD1	11	0.051566	1
DPYSL4	3	0.0518421	1
UBTD2	2	0.0518455	1
GCC1	7	0.0518762	1
KRT37	11	0.0518863	1
CD7	2	0.0519892	1
ALDH1B1	9	0.0520018	1
SPATS2	8	0.0520437	1
IFIT1	6	0.0520757	1
RUNDC3A	2	0.0521414	1
TRPC5	5	0.0521532	1
LRRC4	4	0.052249	1
EFHD2	1	0.0523	1
WDR49	15	0.0523568	1
NCR2	12	0.0525004	1
OR7G3	9	0.0525428	1
PEX6	10	0.0526857	1
RTP2	1	0.0527862	1
VMA21	3	0.0530712	1
ARL9	2	0.0531071	1
ACP6	10	0.0532214	1
HOXB1	2	0.0532864	1
2013-03-06	1	0.053457	1
HLTF	13	0.0534651	1
RASIP1	6	0.0534819	1
HBB	2	0.0536239	1
GFAP	7	0.0536271	1
HBEGF	1	0.0536894	1
FPR2	2	0.0538586	1
EIF4A3	1	0.0538697	1
UCP2	3	0.0539577	1
TCTE1	12	0.0541669	1
HNF1A	10	0.0543044	1
CXCR7	5	0.0543993	1
HSDL2	6	0.0545281	1
YIPF7	1	0.0545585	1
UGT1A1	7	0.0545801	1
CRYZL1	3	0.0545871	1
FAM120B	7	0.0545928	1
CLCA4	11	0.0546459	1
SIL1	4	0.0548238	1
OR51D1	9	0.054871	1
PART1	1	0.0549868	1
OR5C1	3	0.0550499	1
LINS1	9	0.0552776	1
CHD3	5	0.0552984	1
CST7	4	0.0553105	1
KIAA1257	7	0.0553495	1
VHLL	3	0.0554114	1
ACP5	3	0.0554325	1
C8orf74	6	0.0554465	1
MYBPC1	7	0.0554582	1
ACCSL	9	0.0554708	1
LRRC4C	7	0.0554981	1
ANK1	23	0.0555081	1
PSME2	2	0.0555238	1
ADAP1	5	0.0556978	1
COX19	5	0.0556978	1
TCF21	4	0.0559484	1
XKR5	14	0.0559765	1
CTSS	3	0.055995	1
C15orf58	6	0.0561105	1
ESYT3	16	0.0561202	1
APOL5	8	0.0561988	1
GGH	2	0.0563676	1
SEZ6L	9	0.0564137	1
CMA1	5	0.0564416	1
POU4F2	5	0.0565845	1
ZNF343	6	0.0566434	1
SLC3A1	11	0.0567363	1
SIT1	2	0.0567779	1
ZBTB8A	4	0.0568083	1
POLR2E	3	0.0568242	1
SECISBP2L	7	0.0568563	1
LAMC1	21	0.0570044	1
PACSIN3	4	0.0571024	1
NLRP1	2	0.0571245	1
IP6K1	1	0.0571377	1
UBXN10	1	0.0572097	1
TAAR6	9	0.057212	1
ICT1	2	0.057254	1
TXNDC8	4	0.0572637	1
CXorf21	3	0.0572916	1
RNASE2	3	0.0573812	1
HPSE2	6	0.0574635	1
PCYOX1	3	0.0575542	1
IRX2	3	0.057681	1
C3AR1	4	0.0576998	1
SMYD3	6	0.0577057	1
NEFL	1	0.0577331	1
FANCB	7	0.057769	1
C15orf40	6	0.0578422	1
C1orf130	2	0.0579157	1
IMPG2	9	0.0579964	1
RHO	4	0.058017	1
NDUFS8	1	0.0580552	1
CCT5	3	0.058086	1
LARGE	10	0.0581286	1
DYNC1H1	10	0.0581576	1
KDM4A	5	0.0581578	1
ABCA13	83	0.0581934	1
PRKAB2	7	0.058236	1
LRRC32	8	0.0584223	1
PUS10	7	0.0584509	1
PRLR	13	0.0584529	1
FNDC7	13	0.0586022	1
COL6A2	31	0.0586469	1
EYS	36	0.0586616	1
C1orf59	3	0.0587156	1
NSMCE4A	3	0.058749	1
MYBPC3	21	0.0587589	1
ASGR1	1	0.0587821	1
TUBG2	1	0.0587902	1
FSHB	3	0.0588843	1
CALML5	5	0.0589543	1
C10orf91	3	0.058979	1
INTS6	3	0.0589882	1
CEP97	6	0.0590403	1
C19orf21	7	0.0591613	1
DAPK1	10	0.059352	1
OR2D2	8	0.0594214	1
PCSK7	6	0.0594422	1
C3orf56	1	0.0594565	1
NAALADL2	22	0.0595042	1
NRSN2	2	0.0595405	1
TRPC2	1	0.0597389	1
EFTUD1	8	0.0600335	1
JMJD4	7	0.0601042	1
MMP11	4	0.0601133	1
OR4K14	2	0.0603115	1
NRK	7	0.0604458	1
RCOR2	2	0.0605992	1
SAMHD1	4	0.0606104	1
DCAF12L2	1	0.0606442	1
KRT79	10	0.0607086	1
TXNDC9	2	0.0607397	1
FLRT3	4	0.0607695	1
SCAPER	14	0.060814	1
CNPY4	3	0.0608922	1
CCL23	3	0.0611112	1
ABTB1	6	0.0611187	1
OR5M8	3	0.0612022	1
COCH	4	0.0612577	1
IAPP	1	0.0612637	1
C6orf211	4	0.0612902	1
CDH9	6	0.061326	1
LRRC24	1	0.0613529	1
VSIG8	7	0.0613857	1
ZSCAN18	4	0.0614514	1
CLVS1	1	0.0614587	1
SCGBL	3	0.0615359	1
RSL24D1	1	0.0616204	1
MUC15	4	0.0616438	1
EIF2AK4	12	0.0617798	1
SLC22A4	5	0.0618869	1
APITD1	3	0.0618957	1
PPARA	6	0.0621511	1
FMN2	12	0.0622661	1
CAMK1G	4	0.06233	1
DPYSL2	5	0.0623821	1
CD52	2	0.0623851	1
MAGEB18	2	0.0623851	1
TNNT3	2	0.0623851	1
GIPC1	2	0.0624065	1
SLC17A7	1	0.0624843	1
CNNM1	5	0.0625389	1
ZNF439	2	0.0625681	1
AKR1C4	5	0.0625936	1
DENND1A	8	0.0626514	1
PNO1	5	0.0627777	1
ARHGAP5	3	0.0628475	1
OR1I1	8	0.0628916	1
SLC7A13	11	0.0630022	1
TUBGCP6	11	0.0630159	1
AJAP1	6	0.0630693	1
C15orf48	1	0.0630792	1
MIR147B	1	0.0630792	1
OR1L6	7	0.0632891	1
SPHK2	11	0.0635733	1
ZNF287	3	0.0636332	1
SLFN12	4	0.0636392	1
PRHOXNB	1	0.0637006	1
CASQ2	7	0.0637168	1
HMOX2	4	0.0637824	1
MTRF1	5	0.0638559	1
LRRC2	11	0.063927	1
ALPK3	26	0.0640628	1
L1CAM	8	0.0641768	1
SCG5	8	0.0642126	1
CCDC111	5	0.0643138	1
SLAIN1	6	0.0643207	1
GOLT1B	1	0.0643213	1
SESN3	2	0.0644017	1
SIRT3	6	0.0644656	1
CD86	5	0.0645067	1
OLFML2B	11	0.0645592	1
ATOH8	2	0.0646015	1
HIST1H2BJ	1	0.0646398	1
PTRH2	1	0.0646694	1
ZNF341	8	0.0646928	1
OR6C70	4	0.0647752	1
CLGN	10	0.0647796	1
MON2	14	0.0647973	1
TYSND1	4	0.0648444	1
APPL1	5	0.0648834	1
ERBB2	19	0.0649914	1
CLEC4A	3	0.0650307	1
ZNF705A	3	0.0650307	1
LMOD3	6	0.0650453	1
RGL1	16	0.0651153	1
GPD1L	2	0.0651343	1
MRPS30	5	0.065154	1
IGFBP1	2	0.065161	1
SFXN2	5	0.0651691	1
PLSCR2	6	0.0652194	1
INPP4B	11	0.0652865	1
FGFR1OP2	1	0.0653876	1
CCR8	4	0.0654459	1
CD83	1	0.065559	1
C12orf49	5	0.0657135	1
SSFA2	20	0.065716	1
ATF7IP	14	0.0657629	1
GLRX2	4	0.065788	1
CACNB1	17	0.0658344	1
HERC4	8	0.0659164	1
OLA1	1	0.0661158	1
WDR3	5	0.0662907	1
ALKBH4	5	0.066398	1
BAI3	6	0.0665871	1
RBL1	5	0.0666085	1
HSD17B1	4	0.0666743	1
COMMD10	3	0.0667191	1
H2AFJ	1	0.0667569	1
LRGUK	19	0.066801	1
ZNF81	11	0.0668802	1
HIST2H2BE	1	0.0669316	1
C15orf61	2	0.0670122	1
COL6A3	53	0.0670429	1
SCAND3	4	0.0671279	1
TMEM79	9	0.0671702	1
SIGLEC1	19	0.0674488	1
FST	1	0.0674673	1
KCNK12	1	0.0674755	1
KLHDC8B	1	0.0674917	1
MRPL46	4	0.0675968	1
DCDC1	6	0.0676264	1
WDR87	20	0.0676269	1
ATPIF1	1	0.0676694	1
RFT1	5	0.0677462	1
FAM104A	2	0.0678161	1
CDK4	2	0.0678803	1
PROCR	4	0.0678864	1
NET1	8	0.0679	1
RIN3	18	0.0679921	1
GPX5	4	0.0680097	1
OR2T35	1	0.0680244	1
ASPRV1	5	0.0681006	1
PHLDA1	2	0.0681837	1
KLRK1	1	0.0682114	1
GLTPD1	6	0.0683218	1
BCL11A	8	0.0684295	1
OR1F1	4	0.0685267	1
RAPGEF6	7	0.068613	1
ZNF772	5	0.0686453	1
LRRK1	22	0.0686641	1
FAM48B1	2	0.0687328	1
WDR37	3	0.0688118	1
FERD3L	2	0.068822	1
C8B	10	0.0688988	1
KLHL25	6	0.069028	1
ZNF321	2	0.0690482	1
OSTN	1	0.0691536	1
KLF11	5	0.0694538	1
FGF13	2	0.0695217	1
UBE2Z	3	0.0695217	1
ZNF707	2	0.0695217	1
PRRT1	2	0.0695234	1
TBC1D21	4	0.0695236	1
EXOSC2	2	0.0695917	1
BDH2	4	0.0696058	1
ELL3	5	0.0696674	1
LIG1	8	0.0697214	1
RBM15	6	0.0697228	1
KCTD3	3	0.0697243	1
TIA1	4	0.0698665	1
SIK2	3	0.0698698	1
ECHDC3	5	0.0698764	1
LZTS1	6	0.0699015	1
TRIML1	6	0.0700486	1
AMDHD1	3	0.0700611	1
HSF4	2	0.070089	1
APOBEC4	9	0.0701176	1
TCHP	7	0.0701406	1
RAD51C	1	0.0701617	1
ZNF696	1	0.0705841	1
MRPS27	9	0.0705887	1
PI3	6	0.0707149	1
FAR1	1	0.0707663	1
FAM50A	1	0.0707866	1
ACOX1	7	0.0709645	1
ZNF502	7	0.0710572	1
SERPINA3	10	0.0711053	1
ATG16L2	4	0.0711094	1
ARPC1A	5	0.0711487	1
ADO	2	0.0711557	1
HTRA4	2	0.0712201	1
PPFIA3	1	0.0712226	1
OR51E1	10	0.0712877	1
SUV420H2	2	0.0713699	1
OR10A2	6	0.0714387	1
SLC25A45	3	0.0714512	1
ALDOA	3	0.0714653	1
MYRIP	24	0.0715259	1
SGCG	5	0.071531	1
EIF1AD	2	0.071572	1
GFI1B	7	0.0716632	1
SHISA9	6	0.0716658	1
PLAGL1	4	0.0716998	1
KCNG4	11	0.0717494	1
LTC4S	1	0.0718905	1
ZCCHC8	5	0.0719049	1
GCN1L1	12	0.0721174	1
LINGO4	5	0.0721599	1
UBE2R2	1	0.072161	1
PSD2	6	0.0721849	1
STAG3	9	0.0721852	1
BFSP2	5	0.0722401	1
PLXNB1	11	0.072249	1
TAF2	10	0.0722532	1
PFDN2	1	0.0722633	1
PYGL	9	0.0722986	1
MMP28	10	0.0723987	1
ZNF695	8	0.0724686	1
ZCCHC5	4	0.0724735	1
B9D1	1	0.0725001	1
UMOD	7	0.0725309	1
NMT2	19	0.0725999	1
SLC35B3	5	0.0726182	1
TOX	7	0.0726184	1
SH3TC2	19	0.0726222	1
ELF4	6	0.0727104	1
TGM6	8	0.072793	1
SIPA1L2	19	0.0727999	1
FASTKD5	5	0.072865	1
CABLES1	6	0.0729632	1
IGF2BP3	3	0.073034	1
ST6GALNAC4	2	0.0730476	1
GIP	1	0.0731115	1
FOXRED1	5	0.0731774	1
MARCO	7	0.0731936	1
PLEKHG2	22	0.0732665	1
PXK	10	0.0732937	1
RASA1	7	0.0733974	1
CTNS	13	0.0735234	1
CASC4	4	0.0735918	1
SPIC	3	0.0736265	1
HERC2	15	0.0736583	1
HNRNPH3	1	0.0737053	1
H2AFY	1	0.0738258	1
CAST	14	0.0739092	1
GPAT2	2	0.0740363	1
EMILIN2	10	0.0740818	1
PDIK1L	1	0.0741147	1
OR11L1	9	0.074165	1
DDX43	4	0.0742992	1
HEATR1	46	0.0744768	1
FXC1	10	0.0744954	1
TMEM179	1	0.0745031	1
CSTL1	5	0.0746775	1
CTSC	3	0.0747766	1
BMP2	1	0.0749428	1
OR4C6	8	0.0749483	1
LRRC41	10	0.0749814	1
RNF26	4	0.075022	1
FGFBP1	2	0.0750346	1
XPO1	1	0.0751075	1
ZNF441	2	0.0751265	1
CSN3	3	0.0751367	1
CXCR1	8	0.0752522	1
TOP2A	7	0.0752606	1
SLC35B2	7	0.075355	1
ZNF662	5	0.0754259	1
CIRBP	1	0.0754773	1
SLC23A2	2	0.0755111	1
AURKC	1	0.0755116	1
FRRS1	8	0.0756304	1
OR2T3	2	0.075656	1
HEATR6	10	0.0756777	1
SRGAP2	9	0.0757692	1
SSH1	9	0.0759493	1
GPSM2	10	0.0760291	1
LIN52	1	0.0760333	1
ARHGAP1	2	0.0760832	1
GEMIN6	3	0.0760949	1
TEX15	32	0.0761145	1
ISCA1	1	0.0761278	1
KALRN	27	0.0761569	1
C6orf154	1	0.0761971	1
RICTOR	15	0.0762371	1
RTTN	19	0.0762559	1
BCR	8	0.0763079	1
A2ML1	34	0.0764326	1
ACADS	6	0.0764692	1
C12orf65	1	0.0766886	1
C19orf44	4	0.0767279	1
NECAB2	7	0.0767903	1
NFKBIE	1	0.0768196	1
SLC38A5	2	0.0768561	1
HSP90B1	2	0.0768584	1
OR1D2	4	0.0769373	1
RABL4	2	0.0770279	1
USP42	13	0.07703	1
BANF2	2	0.0770625	1
C10orf112	2	0.0770625	1
CNIH3	2	0.0770625	1
CSNK1G3	2	0.0770625	1
DDX11	2	0.0770625	1
DUSP14	2	0.0770625	1
LIPT2	2	0.0770625	1
OR3A3	2	0.0770625	1
RNF145	3	0.0770625	1
KIAA1614	21	0.0771647	1
PBX3	1	0.0771691	1
C5orf56	4	0.0771966	1
HAT1	42	0.0772568	1
RPUSD2	6	0.0772747	1
SFRS4	5	0.077336	1
MLF1	2	0.0774501	1
ZNF20	3	0.0775287	1
FAM149A	17	0.0775743	1
HIST1H2AH	2	0.077773	1
TAS2R40	3	0.0778361	1
CUTC	8	0.0778405	1
CDH7	4	0.0780115	1
RPL7A	1	0.0780752	1
SNORD24	1	0.0780752	1
SNORD36A	1	0.0780752	1
SNORD36B	1	0.0780752	1
SLC9A3R1	7	0.0780805	1
PDIA6	3	0.0782575	1
DLST	2	0.0782679	1
ZNF197	7	0.0782851	1
CHADL	2	0.0782928	1
SPTLC1	2	0.0783472	1
FGF2	4	0.0784509	1
CELA2B	11	0.0785611	1
FGFBP3	3	0.0786501	1
PCGF2	1	0.0787041	1
SERPINA9	15	0.0787508	1
SPRED3	1	0.0789183	1
ZSCAN20	10	0.0789258	1
TFEC	4	0.0790318	1
ZNF185	3	0.0791252	1
SENP6	10	0.0794855	1
SYT16	6	0.0795636	1
OLFM2	6	0.079584	1
TMED3	4	0.0799277	1
CHD8	8	0.0800261	1
C1orf50	5	0.0801106	1
NRXN1	10	0.080132	1
CARD9	16	0.0802451	1
NPY	1	0.0802633	1
KCNK16	10	0.0803447	1
BCL9	15	0.0803676	1
ANGEL2	2	0.0804024	1
SNORA5B	5	0.0804473	1
TBRG4	5	0.0804473	1
MGP	4	0.0804784	1
SPAST	4	0.0804927	1
TTC37	13	0.0804979	1
MAGEB2	5	0.0805035	1
CARHSP1	2	0.0805674	1
ACER1	8	0.0805814	1
VPS36	1	0.0806924	1
PRKCI	2	0.0807473	1
SERPINA11	4	0.0809644	1
CDK3	6	0.0809796	1
PTPN5	8	0.0809842	1
C14orf101	9	0.0810091	1
LACTB	8	0.0810931	1
MAGEE2	7	0.0811569	1
NPL	3	0.0811683	1
COL4A2	18	0.0811685	1
SLC9A10	18	0.0812177	1
RAI14	7	0.0812982	1
AGPAT2	2	0.0813033	1
WIPF2	2	0.0813046	1
TMEM50B	2	0.081491	1
XAB2	5	0.0816778	1
OR51Q1	13	0.0817034	1
C3orf52	13	0.0819719	1
FBXO32	4	0.0822187	1
FAM165B	2	0.0822689	1
DARS	2	0.0823463	1
TSPAN9	1	0.0823835	1
SLC6A1	3	0.0824551	1
OR52N2	11	0.0824872	1
VCL	6	0.0825607	1
SERPINB9	4	0.0825999	1
NOS1	14	0.082677	1
C2CD3	22	0.0826953	1
GPR25	1	0.0828721	1
LEFTY1	2	0.0828952	1
NGLY1	3	0.0829046	1
SVOPL	9	0.0829245	1
ATP1A4	19	0.0829811	1
FAM187B	10	0.0830216	1
SLC16A4	4	0.0830291	1
OR51B6	16	0.0831262	1
ECM2	13	0.0833887	1
EIF2AK2	2	0.0834578	1
PRCC	2	0.083458	1
SEC23B	9	0.0835767	1
PHYHIP	1	0.0836831	1
RAP1GAP2	6	0.0838041	1
FGG	6	0.0838581	1
FAM166A	12	0.0838673	1
CACNG1	5	0.083964	1
FARSA	7	0.0839778	1
HSD17B4	6	0.0841197	1
MGRN1	6	0.0841461	1
C3orf37	1	0.0841826	1
BUD13	14	0.0842003	1
SLC35D3	5	0.0842161	1
OCRL	2	0.0842408	1
TMEM217	3	0.0843619	1
L3MBTL2	2	0.0844674	1
COL1A2	13	0.0845595	1
CLDN18	5	0.0845623	1
SCN9A	24	0.0845684	1
IFNGR1	4	0.0846295	1
OR4K1	4	0.0847383	1
DCUN1D3	1	0.0847491	1
EBF4	2	0.0847539	1
ELP3	2	0.0847539	1
GALP	3	0.0847539	1
PBX1	4	0.0847869	1
STON2	12	0.0848171	1
C3orf63	16	0.0850436	1
CDYL2	12	0.0851598	1
ARSB	8	0.0852602	1
PARVA	3	0.0852694	1
TMEM87B	1	0.0853609	1
PCDHA2	5	0.0853614	1
SARS	1	0.0853857	1
ZNF625	4	0.0854261	1
SNRNP40	1	0.0854313	1
CCDC55	6	0.0854494	1
C1orf93	3	0.085467	1
C3orf77	9	0.0854948	1
MAP9	11	0.0855633	1
GALNTL5	9	0.0855839	1
KRT82	13	0.0857268	1
C22orf41	2	0.0857688	1
GPR15	5	0.0858528	1
C20orf70	9	0.085926	1
SH3PXD2B	6	0.0860149	1
RPF1	11	0.0860686	1
NPHS2	3	0.086163	1
SST	3	0.0861988	1
TEKT2	7	0.0862033	1
PYHIN1	13	0.0863205	1
ZNF687	9	0.0863466	1
SLC22A5	12	0.086436	1
C18orf45	6	0.0864493	1
SCG2	2	0.0865094	1
BRCA2	34	0.0865621	1
ROBO2	21	0.08662	1
PRDM11	9	0.0867447	1
ALDH1A2	4	0.0867905	1
ABCD1	4	0.0868495	1
C22orf42	4	0.0868925	1
ZNF488	7	0.086955	1
MAP4K4	8	0.0870074	1
SULT2B1	7	0.087027	1
C22orf40	3	0.0870506	1
BCCIP	9	0.0870523	1
EIF2B3	3	0.0872588	1
FBXO7	7	0.0873151	1
NBPF3	5	0.0873309	1
SURF2	5	0.0873888	1
UGT1A4	14	0.0874357	1
HECTD2	3	0.0875693	1
UNC119	1	0.0877305	1
HSD17B2	6	0.0878126	1
USP29	14	0.0878337	1
NAGS	3	0.0878584	1
C18orf34	14	0.0878639	1
KCNC3	1	0.0878654	1
GDF11	1	0.0878657	1
ZEB1	7	0.0878854	1
WDFY4	38	0.0878895	1
RANBP10	5	0.0879027	1
FPGS	3	0.0879984	1
TMEM95	1	0.0880108	1
NKG7	2	0.0880468	1
FOXP2	5	0.0881259	1
CES8	3	0.0881672	1
PFN4	2	0.0882491	1
TMEM2	17	0.0883682	1
SPERT	6	0.0884475	1
GRK4	12	0.0885012	1
OR6C65	3	0.0885168	1
GXYLT1	5	0.0885983	1
C9orf106	2	0.0887384	1
DCDC2	6	0.0887983	1
TBC1D13	3	0.0888263	1
SEC24B	8	0.0888814	1
RNF135	4	0.0889898	1
PGPEP1	26	0.0890237	1
EDNRB	4	0.0891491	1
KIAA2026	22	0.089188	1
ATXN2L	3	0.0891963	1
IFNGR2	8	0.0891972	1
FAM86C	1	0.0892313	1
GHITM	2	0.089311	1
NEU2	3	0.0895496	1
PTPLAD1	5	0.0895941	1
ZNF628	3	0.0896172	1
TIMP2	1	0.0896863	1
VPS16	9	0.0897132	1
PPHLN1	7	0.0897778	1
MYO6	9	0.0898915	1
MAT2A	1	0.0899292	1
YTHDF2	2	0.0899354	1
TMIGD1	3	0.0900271	1
PTPRZ1	22	0.0901875	1
CD247	3	0.0901883	1
NUDT22	6	0.090251	1
SMG5	11	0.0902786	1
WDR60	14	0.0902894	1
STARD3	19	0.0902973	1
KLK1	5	0.0904066	1
SLCO4C1	6	0.0904072	1
PYGM	16	0.0904339	1
CKM	7	0.0904508	1
B3GAT3	1	0.0904758	1
SF3B4	1	0.0905002	1
ELFN2	10	0.0905557	1
S100A4	4	0.0906865	1
MSTO1	1	0.0906974	1
TOMM20L	3	0.090776	1
SRRD	3	0.0908838	1
APOLD1	5	0.0908922	1
LUC7L3	1	0.0908978	1
ENOX1	9	0.0909013	1
ACSS1	4	0.0910458	1
ZNF527	1	0.091195	1
C2orf16	16	0.0912976	1
TGOLN2	7	0.0913321	1
GPN1	3	0.0913714	1
HTR3D	9	0.0913989	1
ODF2	9	0.0914082	1
PNPLA7	27	0.0914788	1
LCA5L	12	0.0915043	1
TLCD1	1	0.0915148	1
C9orf95	4	0.0916179	1
PRUNE2	44	0.0916226	1
FANCF	4	0.0916389	1
BAGE3	28	0.0917294	1
BAGE4	28	0.0917294	1
BAGE5	28	0.0917294	1
MLL3	28	0.0917294	1
IL1F7	8	0.0917609	1
DCI	5	0.0917914	1
KIAA0284	12	0.0918234	1
DNAJC14	2	0.0918236	1
FAM83C	8	0.0920416	1
COMMD1	2	0.092068	1
SH2D1B	2	0.0922431	1
PIWIL1	3	0.0922478	1
ADRA1B	2	0.092264	1
FAM120AOS	2	0.092264	1
LNP1	2	0.092264	1
NAT6	3	0.0922858	1
STAM	3	0.0922874	1
SMAGP	2	0.0923084	1
DRD1	1	0.0923214	1
BCL2L2	1	0.092354	1
FBXO15	3	0.0924554	1
ILKAP	2	0.0925086	1
C17orf42	2	0.0925609	1
NHLRC2	7	0.092784	1
SBNO2	5	0.0929369	1
PECI	7	0.0931166	1
CDCP1	7	0.0931881	1
MRPS9	6	0.0932251	1
KCNC2	1	0.093407	1
GTSE1	16	0.0934102	1
ACTRT2	4	0.0935293	1
SLC16A11	5	0.0935974	1
RFX7	8	0.0936369	1
FADS3	2	0.0936761	1
COL28A1	31	0.0937335	1
SH3BP2	12	0.0937411	1
SHANK3	12	0.0937411	1
DIP2B	9	0.0937435	1
ALDH4A1	20	0.0939173	1
KLK10	6	0.0939803	1
ZNF514	7	0.0940267	1
STARD13	17	0.0940461	1
MAB21L1	3	0.0940981	1
ZNF132	6	0.0941067	1
C19orf50	3	0.0941589	1
OR5D14	8	0.0942667	1
TMED9	3	0.0943582	1
C1orf88	2	0.09439	1
PHF3	15	0.0946195	1
KCTD16	6	0.0946415	1
USP4	8	0.0946432	1
ZNF330	3	0.0948633	1
P2RX3	8	0.0949008	1
SNUPN	7	0.0949083	1
C9orf3	9	0.0949187	1
MIR24-1	9	0.0949187	1
RASGEF1A	2	0.0949226	1
LRG1	8	0.0949619	1
KLHL28	3	0.0949969	1
MACROD2	20	0.0950171	1
HOXA4	3	0.0950601	1
DAZAP2	1	0.0950842	1
ATF7IP2	7	0.0953495	1
TNNT2	6	0.0954034	1
SPATA18	11	0.0954754	1
C7orf69	16	0.0955466	1
OR4K2	2	0.0955577	1
TPCN1	11	0.0955705	1
PADI4	20	0.0958206	1
MRPL24	2	0.0959754	1
NRBP1	2	0.0960659	1
C17orf104	7	0.096157	1
SV2A	3	0.0961818	1
IL10	3	0.0965421	1
RECK	7	0.0966001	1
ITGA2	8	0.0967694	1
DMKN	8	0.0968457	1
C15orf32	4	0.0968558	1
KAZALD1	4	0.0968613	1
LTA4H	5	0.0970258	1
KDM5A	10	0.0970639	1
MYLIP	7	0.0972044	1
NEURL	9	0.0972113	1
C1S	7	0.0972175	1
SAR1A	1	0.0972551	1
KCTD2	1	0.0973928	1
C1orf65	5	0.0974077	1
AHDC1	8	0.0974095	1
C4orf52	4	0.0974319	1
RAD17	4	0.0974319	1
SLC12A9	11	0.0974893	1
DSE	9	0.0975053	1
FGD5	14	0.0975677	1
NT5C1B	7	0.0977295	1
PDZD3	7	0.0977674	1
CA1	4	0.0977893	1
PMP22	2	0.0978741	1
FNIP1	14	0.0981028	1
HSPB11	2	0.0981182	1
DUOXA1	6	0.0981453	1
DNAJC10	8	0.0983839	1
GMIP	18	0.0985571	1
DDB2	2	0.0987006	1
RBKS	5	0.098721	1
LTBP3	5	0.0989603	1
MEF2B	1	0.0989723	1
MOSC2	3	0.0990564	1
OR7G2	9	0.0991276	1
DEPDC1B	3	0.0991604	1
P2RY4	9	0.0991758	1
SOCS3	1	0.09921	1
NTF3	2	0.0992299	1
PAK2	2	0.0992299	1
PROK1	2	0.0992299	1
SFN	2	0.0992299	1
SLC30A10	3	0.0992299	1
UHRF1	2	0.0992299	1
SPSB4	2	0.0992568	1
PHF21B	5	0.0992825	1
SEC23A	4	0.0993528	1
HTR1A	4	0.0994037	1
CTNNBL1	2	0.0994446	1
WNT6	4	0.0994454	1
KIAA1644	4	0.0995107	1
SPTAN1	7	0.0995408	1
ZWILCH	11	0.0995861	1
MNS1	5	0.0996172	1
PCNT	69	0.0996502	1
HIPK4	6	0.0996632	1
QDPR	3	0.0996935	1
TPK1	4	0.0997635	1
PARD6A	2	0.0997729	1
FAM96A	1	0.099781	1
GTPBP4	13	0.0998886	1
FRMPD2	14	0.0999935	1
TTLL3	24	0.100168	1
CRLF2	5	0.100264	1
PRSS33	1	0.100343	1
ZNF41	10	0.100562	1
WDR17	22	0.10072	1
PLXNA1	9	0.100793	1
BEND2	4	0.100971	1
DEFB129	5	0.101	1
OR2G3	8	0.101002	1
GRK1	5	0.101014	1
TACC1	3	0.101109	1
PNMA1	1	0.101169	1
C1orf14	5	0.10138	1
SELENBP1	6	0.101406	1
BMI1	3	0.101424	1
COMMD3	3	0.101424	1
GSTK1	3	0.101435	1
PYCR2	3	0.101533	1
PLEC	49	0.101719	1
OR4D9	6	0.10176	1
VSIG2	7	0.101812	1
ZNF786	8	0.101933	1
GPR150	1	0.101941	1
PLCB4	10	0.101978	1
PPP2R3B	2	0.102018	1
FBRSL1	8	0.102036	1
GRM5	5	0.102081	1
LSM14A	5	0.102115	1
C3orf38	4	0.102162	1
DGCR6L	1	0.102265	1
C3orf23	1	0.102453	1
FAM162A	6	0.102458	1
OR5M3	6	0.102467	1
LSMD1	3	0.102541	1
OR1L3	10	0.102656	1
ZNF555	5	0.102681	1
LASS3	5	0.102694	1
ZNF619	7	0.102724	1
ZNF569	3	0.102757	1
OR6C68	5	0.102764	1
BCL6B	1	0.102782	1
PHF12	3	0.102888	1
TADA3	1	0.102935	1
IGFBPL1	5	0.10295	1
GALNT5	12	0.103043	1
CACNA1E	7	0.103104	1
CDAN1	14	0.103276	1
RPSA	1	0.103333	1
SNORA6	1	0.103333	1
SNORA62	1	0.103333	1
HUWE1	3	0.103365	1
ACAT1	3	0.103405	1
AFG3L2	1	0.103486	1
TRMT12	4	0.103847	1
DDX42	4	0.103866	1
TMPRSS11F	10	0.103979	1
CYTSA	18	0.103982	1
VSIG4	7	0.104073	1
C1orf63	5	0.10419	1
EIF2AK3	8	0.104303	1
SPATA12	1	0.104307	1
PDCL3	2	0.104379	1
NUP62	3	0.104418	1
ZMAT1	1	0.10449	1
PSG4	1	0.104679	1
RETSAT	6	0.104687	1
STX17	4	0.104767	1
NLRC3	17	0.10478	1
OSBPL9	2	0.10485	1
C10orf99	3	0.10498	1
DEAF1	4	0.105085	1
KIAA0586	14	0.105183	1
ZNF649	3	0.105187	1
PPP1R1A	2	0.105262	1
SENP5	8	0.105275	1
CD74	6	0.105288	1
TELO2	12	0.105318	1
KIAA0317	6	0.105394	1
MIF	1	0.105442	1
C12orf54	5	0.105488	1
WDR93	8	0.105527	1
ANO5	11	0.105579	1
SMC5	10	0.105643	1
GPR172A	3	0.105655	1
INSM2	4	0.105661	1
NFKBIL2	14	0.105685	1
RASGRF2	5	0.10569	1
CLDN2	1	0.105709	1
NDUFV2	1	0.105709	1
WNT3	1	0.105741	1
SYT1	6	0.105807	1
C11orf93	4	0.105822	1
CST1	2	0.105951	1
C4orf3	15	0.106223	1
MAML3	15	0.106223	1
LYG2	2	0.106298	1
NUP43	1	0.106405	1
SLC45A2	5	0.106411	1
COL4A6	8	0.106533	1
FSCN1	3	0.10659	1
CASR	6	0.106635	1
WDR73	4	0.106744	1
BAHD1	5	0.106776	1
ASAP3	15	0.106787	1
CSN2	1	0.10692	1
MLF1IP	6	0.106962	1
AVEN	8	0.107027	1
PPY	2	0.107038	1
TRAF3IP3	16	0.107081	1
GATM	5	0.107108	1
MOGAT2	3	0.107121	1
PKD1	14	0.107255	1
TBX10	5	0.1075	1
ST6GALNAC6	3	0.107567	1
HOXD1	2	0.107581	1
TMEM69	2	0.10766	1
C20orf7	3	0.107675	1
C7orf16	1	0.107686	1
ZNF7	5	0.107792	1
RBP3	6	0.107796	1
OR10AD1	9	0.107859	1
TRIOBP	35	0.107979	1
IDH3A	4	0.108129	1
C9orf41	1	0.108295	1
RAB6B	3	0.108391	1
CDH16	10	0.108533	1
LPXN	3	0.108546	1
RXFP4	5	0.108552	1
CYP39A1	12	0.108816	1
DKKL1	6	0.109029	1
GUCY1B3	2	0.109032	1
CDCA7L	5	0.109197	1
UBE2V2	1	0.109647	1
OSBPL5	10	0.109654	1
ONECUT1	3	0.109675	1
ZNF148	3	0.109709	1
TPTE2	2	0.109719	1
PARS2	8	0.109759	1
CCNY	5	0.109873	1
IL27RA	5	0.109912	1
PTF1A	2	0.109918	1
ZRANB2	1	0.109919	1
APPL2	14	0.109955	1
RAB19	3	0.110049	1
ANK2	33	0.110068	1
RHCE	3	0.110069	1
NLRP11	13	0.110113	1
KIR2DL3	1	0.11016	1
KIR2DS2	1	0.11016	1
KIR2DS3	1	0.11016	1
KIR3DL3	1	0.11016	1
CD34	5	0.110171	1
LANCL2	1	0.110233	1
FIG4	3	0.110289	1
HRG	13	0.110404	1
ZNF200	8	0.110441	1
SGK2	2	0.110493	1
CEACAM4	5	0.110515	1
RAB21	1	0.110718	1
C7orf71	2	0.11077	1
RXRA	2	0.111016	1
RTN1	7	0.11104	1
PRSS22	2	0.111067	1
FAM84A	1	0.111091	1
MPI	6	0.111269	1
ACOT9	3	0.111366	1
TMEM132E	7	0.111462	1
ABTB2	10	0.11155	1
ARRDC5	4	0.111571	1
OR5L1	5	0.111709	1
COQ9	4	0.111726	1
FLAD1	4	0.111745	1
C19orf63	6	0.111758	1
ARHGAP18	7	0.111796	1
C19orf40	4	0.111878	1
E4F1	5	0.111917	1
KIF20B	20	0.112033	1
GNPTAB	7	0.112063	1
ENPEP	13	0.112158	1
FCN3	3	0.112266	1
CT62	1	0.112268	1
ZNF253	17	0.112348	1
ZNF486	17	0.112348	1
ZNF90	17	0.112348	1
ZNF93	17	0.112348	1
SMC4	7	0.112384	1
DNASE2	1	0.112469	1
FAM125A	5	0.112506	1
C9orf91	2	0.112554	1
TDO2	9	0.112557	1
C14orf166	2	0.112566	1
MYOT	5	0.11258	1
C1orf185	2	0.112653	1
ACRBP	6	0.112706	1
PERP	7	0.112806	1
PPFIA4	2	0.112807	1
MATK	2	0.112851	1
MAP3K15	20	0.112929	1
TRIM52	3	0.112961	1
PDIA3	1	0.11298	1
CYFIP2	8	0.112982	1
DYRK1A	3	0.113036	1
OTUD7B	4	0.113037	1
SCUBE3	7	0.113083	1
DLL3	4	0.113089	1
C11orf34	3	0.113162	1
GPR45	2	0.113171	1
PHACTR3	6	0.11318	1
C9orf78	1	0.113347	1
ATP13A4	11	0.113358	1
ZNF652	3	0.113397	1
COL6A6	33	0.11344	1
TBCCD1	2	0.11346	1
ZNF571	6	0.11353	1
ROPN1L	6	0.11355	1
UGT1A7	25	0.113577	1
UGT1A9	25	0.113577	1
TTC16	21	0.113598	1
LYN	1	0.113686	1
GABRB1	2	0.113846	1
C11orf67	2	0.113942	1
TIGIT	2	0.114021	1
RSPH10B	1	0.114059	1
HEATR3	6	0.114141	1
CDH4	17	0.114239	1
AKT1S1	4	0.114548	1
IGSF8	4	0.114572	1
TMPRSS3	9	0.114639	1
C19orf76	1	0.114644	1
EFHC2	5	0.114744	1
OR10G2	2	0.114777	1
CRISPLD2	9	0.114994	1
COX7A2L	1	0.11504	1
TOPBP1	12	0.115092	1
CCNE2	1	0.11514	1
NDUFB6	2	0.115166	1
OR2Y1	5	0.11519	1
RCN1	2	0.115272	1
MAP1S	10	0.115314	1
PGPEP1L	8	0.115448	1
BACE2	3	0.115496	1
NOL12	39	0.11552	1
PLXNA2	22	0.115569	1
HIST1H1E	3	0.115606	1
REEP6	3	0.115805	1
KCNJ16	5	0.115851	1
C4orf29	8	0.115887	1
TAS2R4	8	0.115955	1
CCDC83	6	0.116018	1
PHTF1	2	0.116021	1
PLTP	7	0.116023	1
ATP5I	2	0.116053	1
ANAPC2	6	0.116084	1
TEX261	12	0.116144	1
MPDZ	30	0.116227	1
FLCN	5	0.116322	1
MLEC	3	0.116353	1
NAV3	13	0.116358	1
SORBS3	8	0.116396	1
ZFYVE28	11	0.11647	1
C6orf52	2	0.116482	1
OR2L2	2	0.116546	1
C12orf57	2	0.116584	1
TULP2	12	0.116611	1
ZNF540	11	0.116636	1
FAM81B	9	0.116702	1
CREB3	7	0.116826	1
HCN1	2	0.116838	1
TMEM194A	5	0.117238	1
PKMYT1	7	0.117241	1
PDGFC	6	0.11728	1
DEPDC4	2	0.11733	1
FAM54B	3	0.117384	1
KLHL21	2	0.117559	1
ZNF785	4	0.117717	1
KDM4C	18	0.117778	1
NOL8	15	0.117881	1
LSM12	2	0.117888	1
PIK3R5	8	0.117924	1
SLC9A8	8	0.118049	1
TMEM175	12	0.118089	1
KCNE2	3	0.118139	1
MCL1	6	0.118149	1
TRIP10	5	0.118153	1
CC2D2B	3	0.118192	1
C8orf76	2	0.118371	1
TRIM36	7	0.118371	1
STAR	3	0.118394	1
ADNP2	9	0.118397	1
[truncated: 14,247 more rows]
